# Supplementary material for: The Improvement in Hydrogen Storage Performance of MgH2 Enabled by Multilayer Ti3C2
Source: Micromachines (Basel). 2021 Sep 30;12(10):1190. doi: 10.3390/mi12101190 (PMC8541418; doi:10.3390/mi12101190)
Supplement: Supplementary file 1 [file micromachines-12-01190-s001.zip]

Archive with 1 entries (1 files):
- micromachines-1357184-supplementary.pdf
